# Supplementary material for: Blood Lead Monitoring in a Former Mining Area in Euskirchen, Germany—Volunteers across the Entire Population
Source: Int J Environ Res Public Health. 2022 May 17;19(10):6083. doi: 10.3390/ijerph19106083 (PMC9141156; doi:10.3390/ijerph19106083)
Supplement: Supplementary file 1 [file ijerph-19-06083-s001.zip]

Archive with 1 entries (1 files):
- ijerph-1715037-supplementary.pdf
